# Supplementary material for: The Unilateral Jumping Structures of the Spotted Lanternfly, Lycorma delicatula (Hemiptera: Fulgoridae): A Highly Functional and Integrated Unit
Source: Biomimetics (Basel). 2025 Jul 6;10(7):444. doi: 10.3390/biomimetics10070444 (PMC12293068; doi:10.3390/biomimetics10070444)
Supplement: Supplementary file 1 [file biomimetics-10-00444-s001.zip]

Archive with 4 entries (4 files):
- Supplementary material Video S1.mp4
- Supplementary material Video S2.mp4
- Supplementary material Video S3.mp4
- Supplementary material.pdf
